# Supplementary material for: Conventional dose versus dose escalated radiotherapy including high-dose-rate brachytherapy boost for patients with Gleason score 9–10 clinical localized prostate cancer
Source: Sci Rep. 2022 Jan 7;12:268. doi: 10.1038/s41598-021-04233-4 (PMC8741790; doi:10.1038/s41598-021-04233-4)
Supplement: Supplementary file 1 — Supplementary Tables. [file 41598_2021_4233_MOESM1_ESM.xls]

## Sheet: Supple table 1
Supplemental Table 1. Comparison of background patients characteristics among Conv RT, HDR boost and IMRT.
Variables	Strata	Conv RT	BT boost	IMRT	p - value
		No. or Median [range] or (%)	No. or Median [range] or (%)	No. or Median [range] or (%)
		127	249	100
Age		71 [60, 89]	71 [60, 84]	73[60, 86]	0.008
T category	2	33 ( 26.0)	111 (44.6)	53 (53.0)	<0.001
	3a	49 ( 38.6)	99 (39.8)	31 (31.0)
	3b	35 ( 27.6)	34 (13.7)	16 (16.0)
	4	10 ( 7.9)	5 ( 2.0)	0 ( 0.0)
iPSA		31.54 [5.32, 352.90]	16.13 [3.09, 500.00]	15.22 [4.00, 265.00]	<0.001
Gleason score	9	123 ( 96.9)	223 (89.6)	90 (90.0)	0.044
	10	4 ( 3.1)	26 (10.4)	10 (10.0)
Prescribed dose (BED)	(Gy)	168.00 [163.33, 168.00]	253.80 [223.33, 303.00]	184.50 [172.70, 186.67]	<0.001
Hormonal therapy	Yes	127 (100.0)	244 (98.0)	91 (91.0)	0.045
	No	0 ( 0.0)	5 ( 2.0)	9 ( 9.0)
Duration		10.00 [4.00, 140.00]	42.00 [5.00, 128.00]	8.00 [3.00, 80.00]	<0.001
Follow-up	(Months)	83.53 [11.27, 145.03]	61.00 [2.00, 158.00]	62.28 [24.00, 92.67]	<0.001
*Bold values indicate statistically significance among three groups.
HDR boost = high dose rate brachytherapy boost, EBRT = external beam radiotherapy
EQD 2Gy=n*d*(α/β+d)/(α/β+2) (α/β＝1.5Gy, n=fraction number, d = single dose)
BED=n*d*(1+d/(α/β)) ; (α/β＝1.5Gy, n=fraction number, d = single dose).

## Sheet: supple Table 2
Supplemental Tble 2. Comparison of late toxicity among three groups
	Grade	Conv Group (n=127)			HDR boost (n=349)			IMRT (n = 100)		p - value
		No.	(%)		No.	(%)		No.	(%)
Gastrointestinal toxicity	0	101	0.795276		220	0.960699		76	0.76	0.0375
	1	21	0.165354		25	0.10917		17	0.17
	2	4	0.0314961		4	0.0174672		5	0.05
	3	1	0.00787402		0	0		2	0.02
Genitourinary toxicity	0	117	0.92126		117	0.510917		80	0.8	<0.001
	1	5	0.0393701		99	0.432314		16	0.16
	2	4	0.0314961		25	0.10917		4	0.04
	3	1	0.00787402		8	0.0349345		0	0
